# Supplementary material for: Prevalence and Antifungal Susceptibility of Clinically Relevant Candida Species, Identification of Candida auris and Kodamaea ohmeri in Bangladesh
Source: Trop Med Infect Dis. 2022 Aug 26;7(9):211. doi: 10.3390/tropicalmed7090211 (PMC9506023; doi:10.3390/tropicalmed7090211)
Supplement: Supplementary file 1 [file tropicalmed-07-00211-s001.zip]

Archive with 3 entries (3 files):
- supplementary-Figure S3.pdf
- supplementary-Figures S1 and S2.pdf
- supplementary-Tables S1-S3.pdf
